# Supplementary material for: High-content synaptic phenotyping in human cellular models reveals a role for BET proteins in synapse assembly
Source: eLife. 2023 Apr 21;12:e80168. doi: 10.7554/eLife.80168 (PMC10121225; doi:10.7554/eLife.80168)
Supplement: Figure 4—source data 1. [file elife-80168-fig4-data1.zip]

Archive with 30 entries (29 files):
- Figure 4-source data 1/
- __MACOSX/._Figure 4-source data 1
- Figure 4-source data 1/Figure 4-source data.pdf
- __MACOSX/Figure 4-source data 1/._Figure 4-source data.pdf
- Figure 4-source data 1/co_WB_January19th2022_HmCC_Synapsin1.tif
- __MACOSX/Figure 4-source data 1/._co_WB_January19th2022_HmCC_Synapsin1.tif
- Figure 4-source data 1/.DS_Store
- __MACOSX/Figure 4-source data 1/._.DS_Store
- Figure 4-source data 1/mono_WB_January19th2022_HmNeurAlone_GAPDH.tif
- __MACOSX/Figure 4-source data 1/._mono_WB_January19th2022_HmNeurAlone_GAPDH.tif
- Figure 4-source data 1/mono_WB_January19th2022_HmNeurAlone_Synapsin1.tif
- __MACOSX/Figure 4-source data 1/._mono_WB_January19th2022_HmNeurAlone_Synapsin1.tif
- Figure 4-source data 1/mono_WB_January18th2022_pERKandGAPDH.tif
- __MACOSX/Figure 4-source data 1/._mono_WB_January18th2022_pERKandGAPDH.tif
- Figure 4-source data 1/co_WB_January11th2022_Synapsin1.tif
- __MACOSX/Figure 4-source data 1/._co_WB_January11th2022_Synapsin1.tif
- Figure 4-source data 1/co_WB_January13th2022_pERKandGAPDH.tif
- __MACOSX/Figure 4-source data 1/._co_WB_January13th2022_pERKandGAPDH.tif
- Figure 4-source data 1/co_WB_January13th2022_Synapsin1.tif
- __MACOSX/Figure 4-source data 1/._co_WB_January13th2022_Synapsin1.tif
- Figure 4-source data 1/mono_WB_January08th2022_ERK GAPDH.tif
- __MACOSX/Figure 4-source data 1/._mono_WB_January08th2022_ERK GAPDH.tif
- Figure 4-source data 1/mono_WB_January18th2022_Synapsin1.tif
- __MACOSX/Figure 4-source data 1/._mono_WB_January18th2022_Synapsin1.tif
- Figure 4-source data 1/co_WB_January11th2022_ERKandGAPDH.tif
- __MACOSX/Figure 4-source data 1/._co_WB_January11th2022_ERKandGAPDH.tif
- Figure 4-source data 1/mono_WB_January08th2022_Synapsin1.tif
- __MACOSX/Figure 4-source data 1/._mono_WB_January08th2022_Synapsin1.tif
- Figure 4-source data 1/co_WB_January19th2022_HmCC_pERKandGAPDH.tif
- __MACOSX/Figure 4-source data 1/._co_WB_January19th2022_HmCC_pERKandGAPDH.tif
