# Supplementary material for: High-content synaptic phenotyping in human cellular models reveals a role for BET proteins in synapse assembly
Source: eLife. 2023 Apr 21;12:e80168. doi: 10.7554/eLife.80168 (PMC10121225; doi:10.7554/eLife.80168)
Supplement: Figure 6—source data 1. — Arrowheads indicate bands used for quantification. [file elife-80168-fig6-data1.zip]

Archive with 37 entries (36 files):
- Figure 6-source data 1/
- Figure 6-source data 1/BAIAP2 HmCC 7.19.21 DMSO JQ1 Bira auto exp.tif
- __MACOSX/Figure 6-source data 1/._BAIAP2 HmCC 7.19.21 DMSO JQ1 Bira auto exp.tif
- Figure 6-source data 1/.DS_Store
- __MACOSX/Figure 6-source data 1/._.DS_Store
- Figure 6-source data 1/Homer HmCC 1.17.21 HmCC ltr DMSo JQ1 Bira auto exp.tif
- __MACOSX/Figure 6-source data 1/._Homer HmCC 1.17.21 HmCC ltr DMSo JQ1 Bira auto exp.tif
- Figure 6-source data 1/BAIAP2 HmCC 3.31.21 ltr DMSO JQ1 Bira auto exp.tif
- __MACOSX/Figure 6-source data 1/._BAIAP2 HmCC 3.31.21 ltr DMSO JQ1 Bira auto exp.tif
- Figure 6-source data 1/BAIAP2 HmCC 1.17.21 HmCC ltr DMSo JQ1 Bira auto exp.tif
- __MACOSX/Figure 6-source data 1/._BAIAP2 HmCC 1.17.21 HmCC ltr DMSo JQ1 Bira auto exp.tif
- Figure 6-source data 1/CofHomer HmCC 7.19.21 DMSO JQ1 Bira high exp.tif
- __MACOSX/Figure 6-source data 1/._CofHomer HmCC 7.19.21 DMSO JQ1 Bira high exp.tif
- Figure 6-source data 1/Cof for Homer HmCC 3.31.21 ltr DMSO JQ1 Bira high exp.tif
- __MACOSX/Figure 6-source data 1/._Cof for Homer HmCC 3.31.21 ltr DMSO JQ1 Bira high exp.tif
- Figure 6-source data 1/CofBAIAP2 HmCC 7.19.21 DMSO JQ1 Bira high exp.tif
- __MACOSX/Figure 6-source data 1/._CofBAIAP2 HmCC 7.19.21 DMSO JQ1 Bira high exp.tif
- Figure 6-source data 1/CofBAIA HmCC 1.17.21 HmCC ltr DMSo JQ1 Bira auto exp.tif
- __MACOSX/Figure 6-source data 1/._CofBAIA HmCC 1.17.21 HmCC ltr DMSo JQ1 Bira auto exp.tif
- Figure 6-source data 1/Cofilin HmCC 7.9.21 ltr DMSO JQ1 Bira auto exp.tif
- __MACOSX/Figure 6-source data 1/._Cofilin HmCC 7.9.21 ltr DMSO JQ1 Bira auto exp.tif
- Figure 6-source data 1/Homer HmCC 7.9.21 ltr DMSO JQ1 Bira auto exp.tif
- __MACOSX/Figure 6-source data 1/._Homer HmCC 7.9.21 ltr DMSO JQ1 Bira auto exp.tif
- Figure 6-source data 1/Homer HmCC 7.19.21 DMSO JQ1 Bira auto exp.tif
- __MACOSX/Figure 6-source data 1/._Homer HmCC 7.19.21 DMSO JQ1 Bira auto exp.tif
- Figure 6-source data 1/CofiHomer HmCC 1.17.21 HmCC ltr DMSo JQ1 Bira auto exp.tif
- __MACOSX/Figure 6-source data 1/._CofiHomer HmCC 1.17.21 HmCC ltr DMSo JQ1 Bira auto exp.tif
- Figure 6-source data 1/BAIAP2 HmCC 7.9.21 ltr DMSO JQ1 Bira med exp.tif
- __MACOSX/Figure 6-source data 1/._BAIAP2 HmCC 7.9.21 ltr DMSO JQ1 Bira med exp.tif
- Figure 6-source data 1/Homer HmCC 3.31.21 ltr DMSO JQ1 Bira auto exp.tif
- __MACOSX/Figure 6-source data 1/._Homer HmCC 3.31.21 ltr DMSO JQ1 Bira auto exp.tif
- Figure 6-source data 1/Figure 6-source data.pdf
- __MACOSX/Figure 6-source data 1/._Figure 6-source data.pdf
- Figure 6-source data 1/cofilin HmCC 3.31.21 ltr DMSO JQ1 Bira high exp.tif
- __MACOSX/Figure 6-source data 1/._cofilin HmCC 3.31.21 ltr DMSO JQ1 Bira high exp.tif
- Figure 6-source data 1/Cof for BAIA HmCC 7.9.21 ltr DMSO JQ1 Bira auto exp.tif
- __MACOSX/Figure 6-source data 1/._Cof for BAIA HmCC 7.9.21 ltr DMSO JQ1 Bira auto exp.tif
